# Supplementary material for: Baseline Characteristics of Mitochondrial DNA and Mutations Associated With Short-Term Posttreatment CD4+T-Cell Recovery in Chinese People With HIV
Source: Front Immunol. 2021 Dec 14;12:793375. doi: 10.3389/fimmu.2021.793375 (PMC8712318; doi:10.3389/fimmu.2021.793375)
Supplement: Supplementary file 1 [file DataSheet_1.zip]

Archive with 17 entries (17 files):
- SupplementaryMaterial/Supplementary Figure1.docx
- SupplementaryMaterial/Supplementary Figure2.docx
- SupplementaryMaterial/Supplementary Figure3.docx
- SupplementaryMaterial/Supplementary Table1.docx
- SupplementaryMaterial/Supplementary Table10.docx
- SupplementaryMaterial/Supplementary Table11.docx
- SupplementaryMaterial/Supplementary Table12.docx
- SupplementaryMaterial/Supplementary Table13.docx
- SupplementaryMaterial/Supplementary Table2.docx
- SupplementaryMaterial/Supplementary Table3.docx
- SupplementaryMaterial/Supplementary Table4.docx
- SupplementaryMaterial/Supplementary Table5.docx
- SupplementaryMaterial/Supplementary Table6.docx
- SupplementaryMaterial/Supplementary Table7.docx
- SupplementaryMaterial/Supplementary Table8.docx
- SupplementaryMaterial/Supplementary Table9.docx
- SupplementaryMaterial/Supplementary Text1.docx
